# Supplementary material for: A Meta-Analysis of Observational Studies on Prolactin Levels in Women with Polycystic Ovary Syndrome
Source: Diagnostics (Basel). 2022 Nov 23;12(12):2924. doi: 10.3390/diagnostics12122924 (PMC9777544; doi:10.3390/diagnostics12122924)
Supplement: Supplementary file 1 [file diagnostics-12-02924-s001.zip]

Archive with 1 entries (1 files):
- diagnostics-2011334-supplementary.pdf
